# Supplementary material for: Breastfeeding in Neonates Admitted to an NICU: 18-Month Follow-Up
Source: Nutrients. 2022 Sep 16;14(18):3841. doi: 10.3390/nu14183841 (PMC9500865; doi:10.3390/nu14183841)
Supplement: Supplementary file 1 [file nutrients-14-03841-s001.zip]

Archive with 1 entries (1 files):
- nutrients-1889641-supplementary.pdf
